# Supplementary material for: Bio-Based Epoxy-Phthalonitrile Resin: Preparation, Characterization, and Properties
Source: Molecules. 2024 Oct 24;29(21):5019. doi: 10.3390/molecules29215019 (PMC11547601; doi:10.3390/molecules29215019)
Supplement: Supplementary file 1 [file molecules-29-05019-s001.zip]

Archive with 1 entries (1 files):
- molecules-3180954-supplementary.pdf
